# Supplementary material for: CRL4 regulates recombination and synaptonemal complex aggregation in the Caenorhabditis elegans germline
Source: PLoS Genet. 2019 Nov 18;15(11):e1008486. doi: 10.1371/journal.pgen.1008486 (PMC6886871; doi:10.1371/journal.pgen.1008486)
Supplement: S1 File — This file contains the underlying numerical data for all the figures. Each tab corresponds to a figure panel with numerical data. (XLSX) [file pgen.1008486.s007.xlsx]

## Sheet: 1c
wild type	csn-5(ok1064)	cul-4(ok1891)
232.6	107.2	195.2
303.2	158.4	151.3
239.7	181.6	112.3
246.8	201.3	106.2
245.5	219.5	136
281.5	123.2	84.1
229.4	149.5	120.3
194.9	220.8	130
216.9	106.5	135.8
206.3	204	166.7

## Sheet: 1d
wild type	Zone 1	Zone 2	Zone 3	Zone 4	Zone 5	Zone 6	Zone 7
No	252	378	5	0	0	0	0
Aggregate only	0	0	0	0	0	0	0
Aggregate and some linear	0	0	0	0	0	0	0
Aggregate and Linear	0	0	0	0	0	0	0
Linear	0	0	3	166	196	186	126
Partial Linear	0	44	203	15	2	0	0
Mostly Linear	0	0	53	45	13	5	0
Other	10	10	0	0	0	0	0
	262	432	264	226	211	191	126

## Sheet: 1e
cul-4(ok1891)	Zone 1	Zone 2	Zone 3	Zone 4	Zone 5	Zone 6	Zone 7
No	103	47	5	0	0	4	0
Aggregate only	0	9	38	51	10	0	0
Aggregate and some linear	0	7	35	39	36	2	0
Aggregate and Linear	0	0	12	5	8	5	0
Linear	0	0	0	4	15	34	0
Partial Linear	0	23	23	25	14	5	0
Mostly Linear	0	0	23	3	34	17	0
Other	8	6	3	3	0	1	0
	111	92	139	130	117	68	0

## Sheet: 1f
ddb-1(tm1769)	Zone 1	Zone 2	Zone 3	Zone 4	Zone 5	Zone 6	Zone 7
No	92	25	0	0	1	0	0
Aggregate only	0	4	4	11	2	2	0
Aggregate and some linear	0	18	24	39	31	13	0
Aggregate and Linear	0	0	7	2	21	6	0
Linear	0	1	8	5	33	26	0
Partial Linear	4	38	15	25	0	4	0
Mostly Linear	0	8	41	26	24	14	0
Other	10	17	0	9	7	2	0
	106	111	99	117	119	67	0

## Sheet: 1g
rbx-(ok782);rbx-2(ok1617)	Zone 1	Zone 2	Zone 3	Zone 4	Zone 5	Zone 6	Zone 7
No	234	234	31	0	0	0	0
Aggregate only	0	0	0	0	0	0	0
Aggregate and some linear	0	0	0	0	0	0	0
Aggregate and Linear	0	0	0	0	0	0	0
Linear	0	1	20	171	178	157	156
Partial Linear	0	41	79	7	0	0	0
Mostly Linear	0	13	112	50	28	18	4
Other	3	1	0	1	0	0	5
	237	290	242	229	206	175	165

## Sheet: 1h
csn-5(ok1064)	Zone 1	Zone 2	Zone 3	Zone 4	Zone 5	Zone 6	Zone 7
No	85	53	0	1	0	0	0
Aggregate only	0	11	12	9	5	0	0
Aggregate and some linear	0	13	27	40	24	7	0
Aggregate and Linear	0	0	0	8	5	4	0
Linear	0	0	0	2	18	12	0
Partial Linear	8	27	82	24	19	1	0
Mostly Linear	0	20	38	44	32	19	0
Other	16	10	10	5	4	0	0
	109	134	169	133	107	43	0

## Sheet: 1i
gad-1(ok573)	Zone 1	Zone 2	Zone 3	Zone 4	Zone 5	Zone 6	Zone 7
No	109	142	44	0	3	21	0
Aggregate only	0	0	17	15	1	0	0
Aggregate and some linear	0	0	16	36	6	0	0
Aggregate and Linear	0	0	0	17	5	0	0
Linear	0	0	0	4	42	17	0
Partial Linear	1	24	61	50	0	3	0
Mostly Linear	0	0	0	10	21	11	0
Other	6	9	3	3	4	10	0
	116	175	141	135	82	62	0

## Sheet: 1j
cand-1(tm1683)	Zone 1	Zone 2	Zone 3	Zone 4	Zone 5	Zone 6	Zone 7
No	245	354	14	0	0	0	0
Aggregate only	0	7	26	0	0	0	0
Aggregate and some linear	0	3	8	0	0	0	0
Aggregate and Linear	0	0	0	1	0	0	0
Linear	0	0	10	177	175	138	105
Partial Linear	0	47	198	3	0	0	0
Mostly Linear	0	0	28	39	13	4	1
Other	3	6	0	1	2	2	3
	248	417	284	221	190	144	109

## Sheet: 1k
	No PCs	Few PCs	Abundant PCs	n
wild type	28	0	0	28
csn-5(ok1064)	0	0	39	39
cul-4(ok1891)	14	6	19	39
ddb-1(tm1769)	0	0	29	29
gad-1(ok573)	0	0	23	23
rbx-1(ok782)	27	0	0	27
rbx-2(ok1617)	35	0	0	35
rbx-1(ok782);rbx-2(ok1617)	25	0	0	25
cand-1(tm1683)	5	16	0	21

## Sheet: 1l
		FISH Paired	FISH Paired	Unpaired FISH	Unpaired FISH	Unpaired FISH
		With SC	No SC	Both with SC	One with SC one without	None with SC
wild type	n nuclei	178	0	9	1	1	189
	%	94.1799	0	4.7619	0.529101	0.529101
cul-4 Linear SC	n nuclei	112	2	27	18	3	162
	%	69.1358	1.23457	16.6667	11.1111	1.85185
cul-4 PC	n nuclei	25	9	8	4	1	47
	%	53.1915	19.1489	17.0213	8.51064	2.12766

[truncated: 50 more sheets: 2a, 2b, 2c, 2d, 2f, 3b, 3d, 4a, 4b, 4c, 4d, 4e, 4f, 4g, 4h, 4i, 5a, 5b, 5c, 5d …]
